# Supplementary material for: Stable distinct core eukaryotic viromes in different mosquito species from Guadeloupe, using single mosquito viral metagenomics
Source: Microbiome. 2019 Aug 28;7:121. doi: 10.1186/s40168-019-0734-2 (PMC6714450; doi:10.1186/s40168-019-0734-2)
Supplement: Supplementary file 2 — Sequencing information and SRA number. (XLSX 13 kb) [file 40168_2019_734_MOESM2_ESM.xlsx]

## Sheet: Sheet1
	Raw Reads	Reads after trimming and decontamination	reads mapped to all nr contigs	reads mapped to Eukaryota contigs	reads mapped to Bacteria contigs	reads mapped to Archaea contigs	reads mapped to Eukaryotic virus contigs	reads mapped to Bacteriophage contigs	reads mapped to BacteriophageTBC contigs	reads mapped to Unassigned virus contigs	reads mapped to Dark matter contigs	BioSample accessions	BioProject	links
Ab-AAF-1-1	11836134	8442590	5310047	4110658	609	150	148991	60	690	45	1048844	SAMN10762284	PRJNA515586	https://www.ncbi.nlm.nih.gov/sra/10762284
Ab-AAF-1-2	6003048	4277978	2495248	1855472	262	121	872	33	200	31	638257	SAMN10762285	PRJNA515586	https://www.ncbi.nlm.nih.gov/sra/10762285
Ab-AAF-1-3	14206556	10432890	4179116	3083113	1179	0	176101	12	329	1007	917375	SAMN10762286	PRJNA515586	https://www.ncbi.nlm.nih.gov/sra/10762286
Ab-AAF-1-4	13930208	9580550	5913965	4913969	379	135	11067	72	1336	34	986973	SAMN10762287	PRJNA515586	https://www.ncbi.nlm.nih.gov/sra/10762287
Ab-AAF-1-5	11101372	8226091	4752113	3069333	408	149	379311	61	664	30	1302157	SAMN10762288	PRJNA515586	https://www.ncbi.nlm.nih.gov/sra/10762288
Ab-AAF-5	7095468	4884912	3445454	2473656	103	40	592023	4	133	14	379481	SAMN10762289	PRJNA515586	https://www.ncbi.nlm.nih.gov/sra/10762289
Ab-AAM-1-1	4469982	3283858	1636975	1046550	191	58	2505	30	254	12	587375	SAMN10762290	PRJNA515586	https://www.ncbi.nlm.nih.gov/sra/10762290
Ab-AAM-1-2	14409856	10532990	5216952	2414358	905	303	515987	128	833	63	2284375	SAMN10762291	PRJNA515586	https://www.ncbi.nlm.nih.gov/sra/10762291
Ab-AAM-1-3	4617250	3343481	1569978	799548	241	69	101831	38	233	25	667993	SAMN10762292	PRJNA515586	https://www.ncbi.nlm.nih.gov/sra/10762292
Ab-AAM-1-4	14427650	10078410	4943406	2388626	724	228	964913	86	1277	61	1587491	SAMN10762293	PRJNA515586	https://www.ncbi.nlm.nih.gov/sra/10762293
Ab-AAM-1-5	2145810	1562134	708451	384393	108	36	6120	23	132	12	317627	SAMN10762294	PRJNA515586	https://www.ncbi.nlm.nih.gov/sra/10762294
Ab-AAM-5	40489400	29903693	18879276	13106752	1819	767	858885	308	956	140	4909649	SAMN10762295	PRJNA515586	https://www.ncbi.nlm.nih.gov/sra/10762295
PB-AAF-1-1	15339042	11205722	5808309	3767679	1018	251	1755	158	419	49	2036980	SAMN10762296	PRJNA515586	https://www.ncbi.nlm.nih.gov/sra/10762296
PB-AAF-1-2	3794442	2720754	1535198	934700	165	56	22278	23	66	27	577883	SAMN10762297	PRJNA515586	https://www.ncbi.nlm.nih.gov/sra/10762297
PB-AAF-1-3	11963048	8719189	5132984	3365004	623	146	42114	75	250	39	1724733	SAMN10762298	PRJNA515586	https://www.ncbi.nlm.nih.gov/sra/10762298
PB-AAF-1-4	12643784	9301648	5655525	3515543	623	200	437820	84	213	50	1700992	SAMN10762299	PRJNA515586	https://www.ncbi.nlm.nih.gov/sra/10762299
PB-AAF-1-5	8780996	6436189	3944906	2585324	385	69	39484	78	130	24	1319412	SAMN10762300	PRJNA515586	https://www.ncbi.nlm.nih.gov/sra/10762300
PB-AAF-5	5487838	3828954	2505027	1610176	228	56	126313	67	65	3	768119	SAMN10762301	PRJNA515586	https://www.ncbi.nlm.nih.gov/sra/10762301
PB-AAM-1-1	8455984	5087069	3358778	2801795	655	80	1784	45	506	18	553895	SAMN10762302	PRJNA515586	https://www.ncbi.nlm.nih.gov/sra/10762302
PB-AAM-1-2	8437028	5735119	3338578	2003734	388	128	186104	60	131	20	1148013	SAMN10762303	PRJNA515586	https://www.ncbi.nlm.nih.gov/sra/10762303
PB-AAM-1-3	7442330	5405995	3296962	2109847	403	112	6753	25	134	16	1179672	SAMN10762304	PRJNA515586	https://www.ncbi.nlm.nih.gov/sra/10762304
PB-AAM-1-4	15967164	10270222	6526564	3446093	680	124	1847149	40	278	38	1232162	SAMN10762305	PRJNA515586	https://www.ncbi.nlm.nih.gov/sra/10762305
PB-AAM-1-5	2909324	1849581	1106608	858807	89	31	2279	12	145	12	245233	SAMN10762306	PRJNA515586	https://www.ncbi.nlm.nih.gov/sra/10762306
PB-AAM-5	11271532	7527566	5952547	2604498	154	34	2626993	13	49	8	720798	SAMN10762307	PRJNA515586	https://www.ncbi.nlm.nih.gov/sra/10762307
PB-CQF-1-1	11153738	6966372	3611899	2531947	3779	0	1605	502	2498	171	1071397	SAMN10762308	PRJNA515586	https://www.ncbi.nlm.nih.gov/sra/10762308
PB-CQF-1-2	4625318	2951480	1526094	1064258	7784	0	882	2202	2148	66	448754	SAMN10762309	PRJNA515586	https://www.ncbi.nlm.nih.gov/sra/10762309
PB-CQF-1-3	10158116	6626644	3258971	1818084	65789	0	740	30420	5715	141	1338082	SAMN10762310	PRJNA515586	https://www.ncbi.nlm.nih.gov/sra/10762310
PB-CQF-1-4	10674450	7073837	3875144	2648353	11852	0	1151	5764	1991	121	1205912	SAMN10762311	PRJNA515586	https://www.ncbi.nlm.nih.gov/sra/10762311
PB-CQF-1-5	11037854	7336638	3213585	1502883	453944	1	35948	16513	11473	190	1192633	SAMN10762312	PRJNA515586	https://www.ncbi.nlm.nih.gov/sra/10762312
PB-CQF-5	30657892	20331520	11991217	8820433	8269	0	82688	1504	3690	350	3074283	SAMN10762313	PRJNA515586	https://www.ncbi.nlm.nih.gov/sra/10762313
PB-CQM-1-1	4946904	3478542	1384132	717701	49279	0	2800	26568	4607	97	583080	SAMN10762314	PRJNA515586	https://www.ncbi.nlm.nih.gov/sra/10762314
PB-CQM-1-2	10581142	6636640	3753309	2748937	20837	0	4266	2764	15989	146	960370	SAMN10762315	PRJNA515586	https://www.ncbi.nlm.nih.gov/sra/10762315
PB-CQM-1-3	11479054	7261247	3746065	2401040	19662	0	98655	759	5562	106	1220281	SAMN10762316	PRJNA515586	https://www.ncbi.nlm.nih.gov/sra/10762316
PB-CQM-1-4	9633988	6276250	3628877	2574333	110060	0	40763	3704	3693	74	896250	SAMN10762317	PRJNA515586	https://www.ncbi.nlm.nih.gov/sra/10762317
PB-CQM-1-5	18494120	12539800	6957077	4818565	5235	0	38050	1438	2726	212	2090851	SAMN10762318	PRJNA515586	https://www.ncbi.nlm.nih.gov/sra/10762318
PB-CQM-5	2747674	1870924	1065341	645462	578	0	11907	139	430	32	406793	SAMN10762319	PRJNA515586	https://www.ncbi.nlm.nih.gov/sra/10762319
Guedouple-mosquito-NC	7445106											SAMN11608970	PRJNA515586	https://www.ncbi.nlm.nih.gov/sra/PRJNA515586
