# Supplementary material for: Stable distinct core eukaryotic viromes in different mosquito species from Guadeloupe, using single mosquito viral metagenomics
Source: Microbiome. 2019 Aug 28;7:121. doi: 10.1186/s40168-019-0734-2 (PMC6714450; doi:10.1186/s40168-019-0734-2)
Supplement: Supplementary file 6 — The longest viral genome length of each species identified in this study and their related the reference genomes length as well as the accession number. (XLSX 16 kb) [file 40168_2019_734_MOESM6_ESM.xlsx]

## Sheet: Additional file 6
Viruses with (near) complete genomes idetified in this study	Novel virus	Abbreviations in this study	Viral genome identified in this study (longest)	Accession No.	Ref virus name	Ref genome length	phylogenetic analysis	qRT-PCR
Humaita-Tubiacanga virus (segmented)	NO	HTV	2820bp	MN053809, MN053810, MN053811, MN053812, MN053813, MN053814, MN053815, MN053816, MN053817, MN053818, MN053819, MN053820, MN053821, MN053822, MN053823, MN053824	Humaita-Tubiacanga virus (segmented)	KR003801.1: 2793bp KR003802.1: 1609bp	YES - Fig. 5A	NO
			1572bp
Guadeloupe mosquito virus (segmented)	YES	GMV	3127bp	MN053787, MN053788, MN053789, MN053790, MN053791, MN053792, MN053793, MN053794, MN053795, MN053796, MN053797, MN053798, MN053799, MN053800, MN053801, MN053802, MN053803, MN053804, MN053805, MN053806, MN053807, MN053808	Wenzhou sobemo-like virus 4 (segmented)	NC_033138.1: 2691bp KX882833.1: 1652bp	YES - Fig. 5A	YES
			1664bp
Phasi Charoen-like phasivirus (segmented)	NO	PCLPV	6810bp 3952bp 1338bp	MN053745, MN053746, MN053747, MN053748, MN053749, MN053750, MN053751, MN053752, MN053753, MN053754, MN053755, MN053756, MN053757, MN053758, MN053759, MN053760, MN053761, MN053762, MN053763, MN053764, MN053765, MN053766, MN053767, MN053768, MN053769, MN053770, MN053771, MN053772, MN053773, MN053774, MN053775, MN053776, MN053777, MN053778, MN053779, MN053780, MN053781, MN053782, MN053783	Phasi Charoen-like phasivirus (segmented)	KR003786.1: 6806bp NC_038261.1:3935bp KR003785.1: 1358bp	YES - Fig. 5B	YES
Guadeloupe mosquito phasivirus (segmented)	YES	GMPV	6680bp 3834bp 1388bp	MN053784 MN053785 MN053786			YES - Fig. 5B	NO
Guadeloupe Aedes aegypti totivirus	YES	GAATV	8025bp	MN053722, MN053723, MN053724, MN053725, MN053726, MN053727, MN053728, MN053729, MN053730, MN053731, MN053732, MN053733, MN053734	Anopheles totivirus	KX148550.1: 6364bp	YES - Fig. 5C	YES
Guadeloupe Aedes aegypti toti-like virus	YES	GAATLV	7592bp	MN053720, MN053721	Hubei toti-like virus 10	KX882963.1: 7081bp	YES - Fig. 5C	NO
Aedes aegypti anphevirus	NO	AANV	12814bp	MN053737, MN053738, MN053739, MN053740, MN053741, MN053742, MN053743, MN053744	Aedes aegypti anphevirus	MH237595.1: 12916bp	YES - Fig. 5D	YES
Guadeloupe mosquito mononega-like virus 1	YES	GMMLV1	12034bp	MN053735	Culex mononega-like virus 2	NC_035133.1: 13297bp	YES - Fig. 5D	NO
Guadeloupe mosquito mononega-like virus 2	YES	GMMLV2	12573bp	MN053736			YES - Fig. 5D	NO
Guadeloupe mosquito quaranja-like virus 1 (segmented)	YES	GMQLV1	2161bp (PB1)	MN053838	Aedes alboannulatus orthomyxo-like virus (segmented)	MF176325.1: 2424bp (PB1) MF176326.1: 2401bp (PB2) MF176327.1: 2196bp (PA) MF176328.1: 1798bp (NP)	YES - Fig. 5E	NO
			1692bp (PB2)	MN053835
			814bp (NP)	MN053832
Guadeloupe mosquito quaranja-like virus 2 (segmented)	YES	GMQLV2	1966bp (PA)	MN053837			YES - Fig. 5E	NO
			1566bp (PB1)	MN053834
			1349bp (PB2)	MN053829
			601bp (NP)	MN053831
Guadeloupe mosquito quaranja-like virus 3 (segmented)	YES	GMQLV3	2440bp (PB1)	MN053836	Wuhan Mosquito Virus 4 (segmented)	KM817623.1: 2496bp (PB1) KX883865.1: 2424bp (PB2) KX883866.1: 2198bp (PA) KX883867.1: 1887bp (NP)	YES - Fig. 5E	NO
			2324bp (PB2)	MN053833
			2195bp (PA)	MN053828
			1687bp (NP)	MN053830
Guadeloupe Culex rhabdovirus	YES	GCRV	14405bp	MN013386, MN013387, MN013388, MN013389, MN013390, MN013391, MN013392, MN013393	Wuhan Mosquito Virus 9	KM817659.1: 13706 bp	YES - Fig. 5F	YES
Guadeloupe Culex tymo-like virus	YES	GCTLV	8333bp	MN053825, MN053826, MN053827	Bombyx mori Macula-like virus	KJ433990.1: 6535bp	YES - Fig. 5G	YES
