# Supplementary material for: Stable distinct core eukaryotic viromes in different mosquito species from Guadeloupe, using single mosquito viral metagenomics
Source: Microbiome. 2019 Aug 28;7:121. doi: 10.1186/s40168-019-0734-2 (PMC6714450; doi:10.1186/s40168-019-0734-2)
Supplement: Supplementary file 10 — qRT-PCR primers, probes and conditions. (XLSX 11 kb) [file 40168_2019_734_MOESM10_ESM.xlsx]

## Sheet: Sheet1
Taqman qPCR
Reference	Rename		Seq	length(nt)	Tm °C	GC%	qPCR conditions
Phasi charoen-like phasivirus	Phasi charoen-like phasivirus	F-primer	TACTTCCCTGACCATGAAGC	20	59.7	50		50 ℃	5 min
		R-primer	CTGCAATTCCTCTTTGCTTG	20	59.6	45		95 ℃	20s
		probe	AGCGGAGTTTCCCATTTGTACTGCT	25	69.4	48	40cycles	95 ℃	3s
		standard	CCTTGTACTTCCCTGACCATGAAGCTGACATATTAGAGCAGTACAAATGGGAAACTCCGCTATTGACAAGCAAAGAGGAATTGCAGCAGTT	91				59 ℃	30s
		Amplicon	TACTTCCCTGACCATGAAGCTGACATATTAGAGCAGTACAAATGGGAAACTCCGCTATTGACAAGCAAAGAGGAATTGCAG	81
Wenzhou sobemo-like virus 4	Guadeloupe mosquito virus	F-primer	AACCTGATCAGGGCTCCAG	19	62.1	57.9		50 ℃	5 min
		R-primer	CTTGCATCTTGGCAAGTCGT	20	61.9	50		95 ℃	20s
		probe	CTCTGATATTCCATGCCACGGGCC	24	69.1	58.3	40cycles	95 ℃	3s
		standard	GAAAACCTGATCAGGGCTCCAGCTGTAGTTGTTGGGGCCCGTGGCATGGAATATCAGAGGGAAAGTGTACAGAGCCACGACTTGCCAAGATGCAAGAAA	99				61 ℃	30s
		Amplicon	AACCTGATCAGGGCTCCAGCTGTAGTTGTTGGGGCCCGTGGCATGGAATATCAGAGGGAAAGTGTACAGAGCCACGACTTGCCAAGATGCAAG	93
			AACCTGATCAGGGCTCCAGCTGTAGTTGTTGGGGCCCGTGGCATGGAATATCAGAGGGAAAGTGTACAGAACCACGACTTGCCAAGATGCAAG	93
Anopheles totivirus	Guadeloupe Aedes aegypti totivirus	F-primer	CAGGCGATTGACCTTGTCAC	20	60.4	55		50 ℃	5 min
		R-primer	GTGAGACTCACGCACTATGC	20	59.7	55		95 ℃	20s
		probe	TCACTTGCCATGTCAGTCGCTAGAG	26	68.2	50	40cycles	95 ℃	3s
		standard	TCGTGCAGGCGATTGACCTTGTCACGCACTAAATCACTTGCCATGTCAGTCGCTAGAGAGTACTTGTGTTATCGTACAGTATTGCATAGTGCGTGAGTCTCACTGGAC	108				59 ℃	30s
		Amplicon	CAGGCGATTGACCTTGTCACGCACTAAATCACTTGCCATGTCAGTCGCTAGAGAGTACTTGTGTTATCGTACAGTATTGCATAGTGCGTGAGTCTCAC	98
Aedes aegypti anphevirus	Aedes aegypti anphevirus	F-primer	AGCCAAGATGACAGGGTACC	20	60.2	55		50 ℃	5 min
		R-primer	ACTGTCGGCTCAATAGTCTC	20	61	50		95 ℃	20s
		probe	AGCTCCTTGATCAGCTCAGGGA	22	69.6	54.5	40cycles	95 ℃	3s
		standard	GGAATAGCCAAGATGACAGGGTACCCAATACTAAAAGCAGATAAGCTCCTTGATCAGCTCAGGGAACATGGTACTGGATACCCTGAGACTATTGAGCCGACAGTCGTTA	109				60 ℃	30s
		Amplicon	AGCCAAGATGACAGGGTACCCAATACTAAAAGCAGATAAGCTCCTTGATCAGCTCAGGGAACATGGTACTGGATACCCTGAGACTATTGAGCCGACAGT	99
Wuhan mosquito virus 9	Guadeloupe Culex rhabdovirus	F-primer	GCCAGCAATTGAGATCTTGC	20	60	50		50 ℃	5 min
		R-primer	GAAGAGGCAACCCTTGTTCT	20	60.3	50		95 ℃	20s
		probe	ATGCCTGAGGACTCCCTCGTGCG	23	70.7	65.2	40cycles	95 ℃	3s
		standard	AGGTGGCCAGCAATTGAGATCTTGCCGACCATGCCTGAGGACTCCCTCGTGCGGAGATGTCTAGAACAAGGGTTGCCTCTTCCAAGG	87				60 ℃	30s
		Amplicon	GCCAGCAATTGAGATCTTGCCGACCATGCCTGAGGACTCCCTCGTGCGGAGATGTCTAGAACAAGGGTTGCCTCTTC	77
Bombyx mori Macula-like virus	Guadeloupe Culex tymo-like virus	F-primer	CTGCCTCGGAGTTCGAACGT	20	61.6	60		50 ℃	5 min
		R-primer	GATGGATCGCTGTGTGACCA	20	61.9	55		95 ℃	20s
		probe	ACGTCCCAGCGACCCAAGGCC	21	70.5	71.4	40cycles	95 ℃	3s
		standard	GCCGGCTGCCTCGGAGTTCGAACGTACTCGGATCGTTACGTCCCAGCGACCCAAGGCCAGCGATTGAACTCAAAGAGAACCACCCTGGTCACACAGCGATCCATCGCCTC	110				60 ℃	30s
		Amplicon	CTGCCTCGGAGTTCGAACGTACTCGGATCGTTACGTCCCAGCGACCCAAGGCCAGCGATTGAACTCAAAGAGAACCACCCTGGTCACACAGCGATCCATC	100
					Tm: calculate by IDT OligoAnalyzer
